# Supplementary material for: Brain-derived neurotrophic factor measurements in mouse serum and plasma using a sensitive and specific enzyme-linked immunosorbent assay
Source: Sci Rep. 2023 May 12;13:7740. doi: 10.1038/s41598-023-34262-0 (PMC10182034; doi:10.1038/s41598-023-34262-0)
Supplement: Supplementary file 1 — Supplementary Information. [file 41598_2023_34262_MOESM1_ESM.xlsx]

## Sheet: Sheet1
	Supplementary materials
	Brain-derived neurotrophic factor measurements in mouse serum and plasma using a sensitive and specific enzyme-linked immunosorbent assay
	Authors: Andrew Want, James E. Morgan, Yves-Alain Barde
	Introduction
	This document included the raw luminescence data and accompanying plate layouts for the results presented in the manuscript entitled "Brain-derived neurotrophic factor measurements in mouse serum and plasma using a sensitive and specific enzyme-linked immunosorbent assay". Luminescence was recorded using a FLUOstar Omega 96-welll plate reader, BMG Labtech. 'Standard' samples refers to standard re…
	Mouse Serum BDNF Measurement 1
			Plate Layout
			1	2	3	4	5	6	7	8	9	10	11	12
		A	Standard 50pg/ml	Standard 50pg/ml	Standard 50pg/ml	M1 Serum (4 fold dilution)	M1 Serum (4 fold dilution)	M1 Serum (4 fold dilution)	M4 Serum (4 fold dilution)	M4 Serum (4 fold dilution)	M4 Serum (4 fold dilution)	Unrelated experiment sample	Unrelated experiment sample	Unrelated experiment sample
		B	Standard 20pg/ml	Standard 20pg/ml	Standard 20pg/ml	M2 Serum (4 fold dilution)	M2 Serum (4 fold dilution)	M2 Serum (4 fold dilution)	M5 Serum (4 fold dilution)	M5 Serum (4 fold dilution)	M5 Serum (4 fold dilution)	Unrelated experiment sample	Unrelated experiment sample	Unrelated experiment sample
		C	Standard 8pg/ml	Standard 8pg/ml	Standard 8pg/ml	M3 Serum (4 fold dilution)	M3 Serum (4 fold dilution)	M3 Serum (4 fold dilution)	M6 Serum (4 fold dilution)	M6 Serum (4 fold dilution)	M6 Serum (4 fold dilution)	Unrelated experiment sample	Unrelated experiment sample	Unrelated experiment sample
		D	Standard 3.2pg/ml	Standard 3.2pg/ml	Standard 3.2pg/ml				M7 Serum (4 fold dilution)	M7 Serum (4 fold dilution)	M7 Serum (4 fold dilution)	Unrelated experiment sample	Unrelated experiment sample	Unrelated experiment sample
		E	Standard 1.28pg/ml	Standard 1.28pg/ml	Standard 1.28pg/ml	F1 Serum (4 fold dilution)	F1 Serum (4 fold dilution)	F1 Serum (4 fold dilution)	F5 Serum (4 fold dilution)	F5 Serum (4 fold dilution)	F5 Serum (4 fold dilution)	Unrelated experiment sample	Unrelated experiment sample	Unrelated experiment sample
		F	Standard 0.512pg/ml	Standard 0.512pg/ml	Standard 0.512pg/ml	F2 Serum (4 fold dilution)	F2 Serum (4 fold dilution)	F2 Serum (4 fold dilution)	F6 Serum (4 fold dilution)	F6 Serum (4 fold dilution)	F6 Serum (4 fold dilution)	Unrelated experiment sample	Unrelated experiment sample	Unrelated experiment sample
		G	Standard 0.205pg/ml	Standard 0.205pg/ml	Standard 0.205pg/ml	F3 Serum (4 fold dilution)	F3 Serum (4 fold dilution)	F3 Serum (4 fold dilution)	F7 Serum (4 fold dilution)	F7 Serum (4 fold dilution)	F7 Serum (4 fold dilution)
		H	Standard 0pg/ml	Standard 0pg/ml	Standard 0pg/ml	F4 Serum (4 fold dilution)	F4 Serum (4 fold dilution)	F4 Serum (4 fold dilution)	Control (8B) (5 fold dilution)
			Raw Data ( Luminesence)
			1	2	3	4	5	6	7	8	9	10	11	12
		A	25680	28759	26536	1095	1115	1116	849	1305	1562	438187	450497	452156
		B	4524	5008	4075	1025	1117	1247	1020	1020	2005	975208	437051	148331
		C	1108	1383	1213	887	980	979	1310	1371	1859	264959	250547	256048
		D	454	577	400				601	655	794	50270	429640	63085
		E	239	247	242	534	641	525	549	553	566	1444	1406	1392
		F	106	128	80	1514	1417	1356	1144	1117	1203	959	830	750
		G	100	111	106	615	501	437	637	629	778
		H	176	172	116	606	602	620	1056
	Mouse Serum BDNF Measurement 2
			Plate Layout
			1	2	3	4	5	6	7	8	9	10	11	12
		A	Standard 20pg/mL	Standard 20pg/mL	Standard 20pg/mL	Unrelated experiment sample	Unrelated experiment sample	Unrelated experiment sample	Unrelated experiment sample	Unrelated experiment sample	Unrelated experiment sample	M9 Serum (4 fold dilution)	M9 Serum (4 fold dilution)	M9 Serum (4 fold dilution)
		B	Standard 6.67pg/mL	Standard 6.67pg/mL	Standard 6.67pg/mL	Unrelated experiment sample	Unrelated experiment sample	Unrelated experiment sample	Unrelated experiment sample	Unrelated experiment sample	Unrelated experiment sample	M10 Serum (4 fold dilution)	M10 Serum (4 fold dilution)	M10 Serum (4 fold dilution)
		C	Standard 2.22pg/mL	Standard 2.22pg/mL	Standard 2.22pg/mL	Unrelated experiment sample	Unrelated experiment sample	Unrelated experiment sample	Unrelated experiment sample	Unrelated experiment sample	Unrelated experiment sample	M11 Serum (4 fold dilution)	M11 Serum (4 fold dilution)	M11 Serum (4 fold dilution)
		D	Standard 0.74pg/mL	Standard 0.74pg/mL	Standard 0.74pg/mL	Unrelated experiment sample	Unrelated experiment sample	Unrelated experiment sample	Unrelated experiment sample	Unrelated experiment sample	Unrelated experiment sample	M12 Serum (4 fold dilution)	M12 Serum (4 fold dilution)	M12 Serum (4 fold dilution)
		E	Standard 0.25pg/mL	Standard 0.25pg/mL	Standard 0.25pg/mL	Unrelated experiment sample	Unrelated experiment sample	Unrelated experiment sample	Unrelated experiment sample	Unrelated experiment sample	Unrelated experiment sample	F10 Serum (4 fold dilution)	F10 Serum (4 fold dilution)	F10 Serum (4 fold dilution)
		F	Standard 0.08pg/mL	Standard 0.08pg/mL	Standard 0.08pg/mL	Unrelated experiment sample	Unrelated experiment sample	Unrelated experiment sample	Unrelated experiment sample	Unrelated experiment sample	Unrelated experiment sample	F11 Serum (4 fold dilution)	F11 Serum (4 fold dilution)	F11 Serum (4 fold dilution)
		G	Standard 0.03pg/mL	Standard 0.03pg/mL	Standard 0.03pg/mL	Unrelated experiment sample	Unrelated experiment sample	Unrelated experiment sample	M8 Serum (4 fold dilution)	M8 Serum (4 fold dilution)	M8 Serum (4 fold dilution)	F12 Serum (4 fold dilution)	F12 Serum (4 fold dilution)	F12 Serum (4 fold dilution)
		H	BLANK	BLANK	BLANK	Unrelated experiment sample	Unrelated experiment sample	Unrelated experiment sample	F9 Serum (4 fold dilution)	F9 Serum (4 fold dilution)	F9 Serum (4 fold dilution)
			Raw Data ( Luminescence)
			1	2	3	4	5	6	7	8	9	10	11	12
		A	7604	7660	7240	924	916	1073	1033	835	1020	703	1372	2071
		B	3470	2053	2419	956	865	864	477	370	311	1171	721	933
		C	1047	806	833	600	599	582	532	584	673	501	584	985
		D	496	428	446	590	585	576	355	360	394	591	435	598
		E	308	261	264	697	729	740	529	525	521	672	572	549
		F	223	219	199	736	729	737	185	177	190	654	619	1021
		G	215	203	183	211	206	308	654	604	641	664	727	761
		H	187	242	209	273	341	357	1004	932	1057
	Mouse Serum v Mouse Plasma BDNF Measurement
			Plate Layout
			1	2	3	4	5	6	7	8	9	10	11	12
		A	Standard 10pg/mL	Standard 10pg/mL	Standard 10pg/mL	Plasma M13 (4 fold dilution)	Plasma M13 (4 fold dilution)	Plasma M13 (4 fold dilution)	Plasma F15 (4 fold dilution)	Plasma F15 (4 fold dilution)	Plasma F15 (4 fold dilution)	Serum M24 (4 fold dilution)	Serum M24 (4 fold dilution)	Serum M24 (4 fold dilution)
		B	Standard 5pg/mL	Standard 5pg/mL	Standard 5pg/mL	Plasma M14 (4 fold dilution)	Plasma M14 (4 fold dilution)	Plasma M14 (4 fold dilution)	Plasma F16 (4 fold dilution)	Plasma F16 (4 fold dilution)	Plasma F16 (4 fold dilution)	Serum M25 (4 fold dilution)	Serum M25 (4 fold dilution)	Serum M25 (4 fold dilution)
		C	Standard 2.5pg/mL	Standard 2.5pg/mL	Standard 2.5pg/mL	Plasma M15 (4 fold dilution)	Plasma M15 (4 fold dilution)	Plasma M15 (4 fold dilution)	Plasma F17 (4 fold dilution)	Plasma F17 (4 fold dilution)	Plasma F17 (4 fold dilution)	Serum F19 (4 fold dilution)	Serum F19 (4 fold dilution)	Serum F19 (4 fold dilution)
		D	Standard 1.25pg/mL	Standard 1.25pg/mL	Standard 1.25pg/mL	Plasma M16 (4 fold dilution)	Plasma M16 (4 fold dilution)	Plasma M16 (4 fold dilution)	Plasma F18 (4 fold dilution)	Plasma F18 (4 fold dilution)	Plasma F18 (4 fold dilution)	Serum F20 (4 fold dilution)	Serum F20 (4 fold dilution)	Serum F20 (4 fold dilution)
		E	Standard 0.625pg/mL	Standard 0.625pg/mL	Standard 0.625pg/mL	Plasma M17 (4 fold dilution)	Plasma M17 (4 fold dilution)	Plasma M17 (4 fold dilution)	Serum M19 (4 fold dilution)	Serum M19 (4 fold dilution)	Serum M19 (4 fold dilution)	Serum F21 (4 fold dilution	Serum F21 (4 fold dilution	Serum F21 (4 fold dilution
		F	Standard 0.3125pg/mL	Standard 0.3125pg/mL	Standard 0.3125pg/mL	Plasma M18 (4 fold dilution)	Plasma M18 (4 fold dilution)	Plasma M18 (4 fold dilution)	Serum M20 (4 fold dilution)	Serum M20 (4 fold dilution)	Serum M20 (4 fold dilution)	Serum F22 (4 fold dilution	Serum F22 (4 fold dilution	Serum F22 (4 fold dilution
		G	BLANK	BLANK	BLANK	Plasma F13 (4 fold dilution)	Plasma F13 (4 fold dilution)	Plasma F13 (4 fold dilution)	Serum M21 (4 fold dilution)	Serum M21 (4 fold dilution)	Serum M21 (4 fold dilution)	Serum F23 (4 fold dilution	Serum F23 (4 fold dilution	Serum F23 (4 fold dilution
		H	BLANK	BLANK	BLANK	Plasma F14 (4 fold dilution)	Plasma F14 (4 fold dilution)	Plasma F14 (4 fold dilution)	Serum M22 (4 fold dilution)	Serum M22 (4 fold dilution)	Serum M22 (4 fold dilution)	Serum F24 (4 fold dilution	Serum F24 (4 fold dilution	Serum F24 (4 fold dilution
			Raw Data ( Luminescence)
			1	2	3	4	5	6	7	8	9	10	11	12
		A	7922	7646	8059	2403	2160	2142	2035	2053	1706	1731	1652	1569
		B	3810	2868	3256	2299	2402	2265	1494	1552	1462	1565	1557	1529
		C	1436	1222	1200	1768	1718	1711	2063	2142	2026	1567	1516	1462
		D	698	723	736	1570	1491	1492	2438	2545	2409	1202	1258	1242
		E	587	508	489	1153	1174	1146	2467	2439	2287	2095	2134	2013
		F	451	450	377	2654	2680	2734	1753	1731	1737	1299	1310	1317
		G	330	377	328	1468	1557	1548	2323	1980	1849	2532	2126	2113
		H	424	478	435	2140	2180	2138	1868	2041	1965	2013	2172	2010
	BDNF Measurement of Pooled Serum sample following incubation with Protein G-bound antibodies
			Plate layout
			1	2	3	4	5	6	7	8	9	10	11	12
		A	Standard 10pg/mL	Standard 10pg/mL	Standard 10pg/mL	Standard 10pg/mL	Beads only - 1 (4 fold dilution)	Beads only - 1 (4 fold dilution)	Beads only - 1 (4 fold dilution)	Beads only - 1 (4 fold dilution)	Anti-NT3 - 1 (4 fold dilution)	Anti-NT3 - 1 (4 fold dilution)	Anti-NT3 - 1 (4 fold dilution)	Anti-NT3 - 1 (4 fold dilution)
		B	Standard 5pg/mL	Standard 5pg/mL	Standard 5pg/mL	Standard 5pg/mL	Beads only - 2 (4 fold dilution)	Beads only - 2 (4 fold dilution)	Beads only - 2 (4 fold dilution)	Beads only - 2 (4 fold dilution)	Anti-NT3 - 2 (4 fold dilution)	Anti-NT3 - 2 (4 fold dilution)	Anti-NT3 - 2 (4 fold dilution)	Anti-NT3 - 2 (4 fold dilution)
		C	Standard 2.5pg/mL	Standard 2.5pg/mL	Standard 2.5pg/mL	Standard 2.5pg/mL	Beads only - 3 (4 fold dilution)	Beads only - 3 (4 fold dilution)	Beads only - 3 (4 fold dilution)	Beads only - 3 (4 fold dilution)	Anti-NT3 - 3 (4 fold dilution)	Anti-NT3 - 3 (4 fold dilution)	Anti-NT3 - 3 (4 fold dilution)	Anti-NT3 - 3 (4 fold dilution)
		D	Standard 1.25pg/mL	Standard 1.25pg/mL	Standard 1.25pg/mL	Standard 1.25pg/mL
		E	Standard 0.625pg/mL	Standard 0.625pg/mL	Standard 0.625pg/mL	Standard 0.625pg/mL	Anti- BDNF - 1 (4 fold dilution)	Anti- BDNF - 1 (4 fold dilution)	Anti- BDNF - 1 (4 fold dilution)	Anti- BDNF - 1 (4 fold dilution)	Anti-NGF - 1 (4 fold dilution)	Anti-NGF - 1 (4 fold dilution)	Anti-NGF - 1 (4 fold dilution)	Anti-NGF - 1 (4 fold dilution)
		F	Standard 0.3125pg/mL	Standard 0.3125pg/mL	Standard 0.3125pg/mL	Standard 0.3125pg/mL	Anti- BDNF - 2 (4 fold dilution)	Anti- BDNF - 2 (4 fold dilution)	Anti- BDNF - 2 (4 fold dilution)	Anti- BDNF - 2 (4 fold dilution)	Anti-NGF - 2 (4 fold dilution)	Anti-NGF - 2 (4 fold dilution)	Anti-NGF - 2 (4 fold dilution)	Anti-NGF - 2 (4 fold dilution)
		G	BLANK	BLANK	BLANK	BLANK	Anti- BDNF - 3 (4 fold dilution)	Anti- BDNF - 3 (4 fold dilution)	Anti- BDNF - 3 (4 fold dilution)	Anti- BDNF - 3 (4 fold dilution)	Anti-NGF - 3 (4 fold dilution)	Anti-NGF - 3 (4 fold dilution)	Anti-NGF - 3 (4 fold dilution)	Anti-NGF - 3 (4 fold dilution)
		H	BLANK	BLANK	BLANK	BLANK
			Raw Data ( Luminescence)
			1	2	3	4	5	6	7	8	9	10	11	12
		A	8330	6418	6569	7102	2560	2443	2549	2618	2359	2237	2539	2098
		B	3330	3074	3614	3524	2098	2015	2003	2164	1864	2092	1944	1831
		C	1201	1918	1848	1440	1982	1963	1981	1896	1975	1976	1802	1759
		D	635	984	662	833
		E	539	438	404	484	764	901	925	642	2140	2759	2648	2602
		F	366	381	393	390	482	443	492	611	2361	2116	2335	2008
		G	295	274	336	325	914	962	937	817	2225	2501	2312	2483
		H	356	354	367	349
